# Supplementary material for: Hyperuricemia Is an Early and Relatively Common Feature in Children with HNF1B Nephropathy but Its Utility as a Predictor of the Disease Is Limited
Source: J Clin Med. 2021 Jul 24;10(15):3265. doi: 10.3390/jcm10153265 (PMC8346958; doi:10.3390/jcm10153265)
Supplement: Supplementary file 1 [file jcm-10-03265-s001.zip]

Archive with 1 entries (1 files):
- jcm-1260931-SI.pdf
